# Supplementary material for: Enhancing Soybean and Maize Yields through Improved Nitrogen and Soil Water Use Efficiencies: A 40-Year Study on the Impact of Farmyard Manure Amendment in Northeast China
Source: Plants (Basel). 2024 Feb 10;13(4):500. doi: 10.3390/plants13040500 (PMC10893496; doi:10.3390/plants13040500)
Supplement: Supplementary file 1 [file plants-13-00500-s001.zip]

Archive with 1 entries (1 files):
- plants-2828610-supplementary.pdf
